# Supplementary material for: Using simulation model as a tool for analyzing bus service reliability and implementing improvement strategies
Source: PLoS One. 2020 May 7;15(5):e0232799. doi: 10.1371/journal.pone.0232799 (PMC7205290; doi:10.1371/journal.pone.0232799)
Supplement: S1 Dataset — (ZIP) [file pone.0232799.s001.zip]

Archive with 3 entries (3 files):
- APPENDIX A-Codes.docx
- Datainbrief_template.docx
- AVL data set.zip
